# Supplementary material for: Avoiding Pitfalls in Thermal Dose Effect Relationship Studies: A Review and Guide Forward
Source: Cancers (Basel). 2022 Sep 30;14(19):4795. doi: 10.3390/cancers14194795 (PMC9562191; doi:10.3390/cancers14194795)
Supplement: Supplementary file 1 [file cancers-14-04795-s001.zip]

Archive with 1 entries (1 files):
- cancers-1894469-supplementary.xlsx
