# Supplementary material for: Avoiding Pitfalls in Thermal Dose Effect Relationship Studies: A Review and Guide Forward
Source: Cancers (Basel). 2022 Sep 30;14(19):4795. doi: 10.3390/cancers14194795 (PMC9562191; doi:10.3390/cancers14194795)
Supplement: Supplementary file 1 [file cancers-14-04795-s001.zip › cancers-1894469-supplementary.xlsx]

## Sheet: Supplementary Table S1
Supplementary Table S1. Databases searched for research articles. The 2nd column shows the number of search results and the 3rd column the number of search results after removing duplicates.
Database	Number of results	Number of results after removing duplicates
Embase.com	1404	1398
Medline ALL Ovid	747	371
Web of Science SCI-EXPANDED & SSCI	1552	1174
Cochrane CENTRAL register of Trials	29	6
Total	3732	2949
﻿Original search strings of the respective databases used for the search of articles.	Number
Embase.com	1404
(hyperthermia/de OR thermotherapy/exp OR 'high temperature procedures'/de OR 'heat treatment'/de OR 'radiofrequency therapy'/de OR 'pulsed radiofrequency treatment'/de OR (hyperthermi* OR thermal-dose OR ((heat OR microwave* OR micro-wave* OR thermal OR radiofrequen* OR rf) NEXT/1 (treatment OR therap*)) OR thermotherap* OR thermo-therap* OR Thermochemotherap* OR Thermoradiotherap* OR Thermo-chem…
Medline ALL Ovid	747
(Hyperthermia, Induced/ OR Hyperthermia/ OR Radiofrequency Therapy/ OR Pulsed Radiofrequency Treatment/ OR (hyperthermi* OR thermal-dose OR ((heat OR microwave* OR micro-wave* OR thermal OR radiofrequen* OR rf) ADJ (treatment OR therap*)) OR thermotherap* OR thermo-therap* OR Thermochemotherap* OR Thermoradiotherap* OR Thermo-chemotherap* OR Thermo-radiotherap*).ab,ti.) AND (Dose-Response Relatio…
Web of Science SCI-EXPANDED & SSCI	1552
TS=(((hyperthermi* OR thermal-dose OR ((heat OR microwave* OR micro-wave* OR thermal OR radiofrequen*) NEAR/1 (treatment OR therap*)) OR thermotherap* OR thermo-therap* OR Thermochemotherap* OR Thermoradiotherap* OR Thermo-chemotherap* OR Thermo-radiotherap*)) AND ((dose NEAR/1 (response* OR effect*) OR cem43 OR Cumulative-equivalent-minute* OR thermotoxicit* OR Thermotoleran* OR ((toxicit* OR to…
Cochrane CENTRAL register of Trials	29
((hyperthermi* OR thermal NEXT dose OR ((heat OR microwave* OR micro NEXT wave* OR thermal OR radiofrequen* OR rf) NEXT/1 (treatment OR therap*)) OR thermotherap* OR thermo NEXT therap* OR Thermochemotherap* OR Thermoradiotherap* OR Thermo NEXT chemotherap* OR Thermo NEXT radiotherap*):ab,ti) AND ((dose NEXT/1 (response* OR effect*) OR cem43 OR Cumulative NEXT equivalent NEXT minute* OR thermotox…

## Sheet: Supplementary Table S2
Supplementary Table S2. Risk of bias assessement using the QUIPS tool.
Author, year	Title	QUIPS tool
		1. Patient selection	2. Study attrition	3. Prognostic factor measurement	4. Outcome measurement	5. Confounding measurement and account	6. Statistical analysis and reporting
Luk, 1981	Clinical experiences with local microwave hyperthermia	high	moderate	moderate	low	high	high
Arcangeli, 1985	Tumour response to heat and radiation: Prognostic variables in the treatment of neck node metastases from head and neck cancer	moderate	moderate	low	low	moderate	moderate
van der Zee, 1985	Clinically derived dose effect relationship for hyperthermia given in combination with low dose radiotherapy	moderate	low	low	low	moderate	low
Sapozink, 1986	Regional hyperthermia for clinically advanced deep-seated pelvic malignancy	moderate	low	moderate	low	moderate	high
Sapozink, 1986	Abdominal regional hyperthermia with an annular phased array	moderate	low	moderate	low	moderate	high
Arcangeli, 1987	Radiotherapy and hyperthermia. Analysis of clinical results and identification of prognostic variables	moderate	moderate	high	low	low	moderate
Gonzalez, 1988	Chestwall recurrences of breast cancer: Results of combined treatment with radiation and hyperthermia	moderate	low	moderate	low	moderate	high
Dragovic, 1989	Local superficial hyperthermia in combination with low-dose radiation therapy for palliation of locally recurrent breast carcinoma	moderate	moderate	moderate	low	moderate	high
Leopold, 1989	Preoperative hyperthermia and radiation for soft tissue sarcomas: Advantage of two vs one hyperthermia treatments per week	low	moderate	low	low	moderate	moderate
Sannazzari, 1989	Results of hyperthermia, alone or combined with irradiation, in chest wall recurrences of breast cancer	moderate	low	moderate	low	moderate	high
Seegenschmiedt, 1989	Superficial chest wall recurrences of breast cancer: Prognostic treatment factors for combined radiation therapy and hyperthermia	low	low	low	low	low	moderate
Myerson, 1990	Tumor control in long-term survivors following superficial hyperthermia	moderate	low	moderate	low	low	moderate
Kapp, 1990	Two or six hyperthermia treatments as an adjunct to radiation therapy yield similar tumor responses: results of a randomized trial	low	moderate	moderate	low	low	low
Kapp, 1991	Hyperthermia and radiation therapy of local-regional recurrent breast cancer: Prognostic factors for response and local control of diffuse or nodular tumors	low	low	moderate	low	low	low
Kapp, 1992	Thermoradiotherapy for residual microscopic cancer: elective or post-excisional hyperthermia and radiation therapy in the management of local-regional recurrent breast cancer	low	low	moderate	low	low	low
Leopold, 1992	Relationships among tumor temperature, treatment time, and histopathological outcome using preoperative hyperthermia with radiation in soft tissue sarcomas	low	low	low	low	low	moderate
Leopold, 1993	Cumulative minutes with T90 greater than tempindex is predictive of response of superficial malignancies to hyperthermia and radiation	low	moderate	low	low	low	moderate
Bornstein, 1993	Local hyperthermia, radiation therapy, and chemotherapy in patients with local-regional recurrence of breast carcinoma	low	low	low	low	moderate	high
Engin, 1993	Thermoradiation therapy for superficial malignant tumors	moderate	moderate	low	low	low	low
Engin, 1993	Randomized trial of one versus two adjuvant hyperthermia treatments per week in patients with superficial tumours	moderate	low	low	low	low	low
Engin, 1993	Hyperthermia and radiation in advanced malignant melanoma	moderate	low	low	low	low	low
Masunaga, 1994	Phase I/II trial of preoperative thermoradiotherapy in the treatment of urinary bladder cancer	moderate	low	moderate	low	low	moderate
Hand, 1997	Analysis of thermal parameters obtained during Phase III trials of hyperthermia as an adjunct to radiotherapy in the treatment of breast carcinoma	low	moderate	low	low	low	low
Sherar, 1997	Relationship between thermal dose and outcome in thermoradiotherapy treatments for superficial recurrences of breast cancer: Data from a phase III trial	low	moderate	moderate	low	low	low
Lee, 1998	Superficial hyperthermia and irradiation for recurrent breast carcinoma of the chest wall: Prognostic factors in 196 tumors	low	low	moderate	low	low	low
Sneed, 1998	Survival benefit of hyperthermia in a prospec- tive randomized trial of brachytherapy boost hyperthermia for glioblastoma multiforme	low	low	moderate	low	low	moderate
Myerson, 1999	Simultaneous superficial hyperthermia and external radiotherapy: Report of thermal dosimetry and tolerance to treatment	low	moderate	low	low	low	high
van der Zee, 1999	Reirradiation combined with hyperthermia in recurrent breast cancer results in a worthwhile local palliation	low	low	moderate	low	low	low
Rau, 2000	Preoperative radiochemotherapy in locally advanced or recurrent rectal cancer: Regional radiofrequency hyperthermia correlates with clinical parameters	low	low	low	low	low	low
Maguire, 2001	A phase II trial testing the thermal dose parameter CEM43T90 as a predictor of response in soft tissue sarcomas treated with pre-operative thermoradiotherapy	moderate	low	moderate	low	moderate	high
Hurwitz, 2002	Association of rectal toxicity with thermal dose parameters in treatment of locally advanced prostate cancer with radiation and hyperthermia	moderate	low	low	low	moderate	moderate
Li, 2004	Local hyperthermia combined with external irradiation for regional recurrent breast carcinoma	moderate	moderate	high	low	low	moderate
Hurwitz, 2005	Hyperthermia combined with radiation in treatment of locally advanced prostate cancer is associated with a favourable toxicity profile	moderate	low	low	low	moderate	moderate
Jones, 2005	Randomized trial of hyperthermia and radiation for superficial tumors	moderate	low	moderate	low	moderate	high
Franckena, 2009	Hyperthermia dose-effect relationship in 420 patients with cervical cancer treated with combined radiotherapy and hyperthermia	moderate	low	low	low	low	low
Gabriele, 2009	Radio hyperthermia for re-treatment of superficial tumour	low	low	moderate	low	moderate	high
de Bruijne, 2010	Evaluation of CEM43CT90 thermal dose in superficial hyperthermia: A retrospective analysis	moderate	moderate	moderate	low	low	moderate
Oldenborg, 2010	Elective re-irradiation and hyperthermia following resection of persistent locoregional recurrent breast cancer: A retrospective study	low	low	moderate	low	low	low
Linthorst, 2012	The tolerance of reirradiation and hyperthermia in breast cancer patients with reconstructions	low	moderate	moderate	low	low	low
Varma, 2012	Simultaneous radiotherapy and superficial hyperthermia for high-risk breast carcinoma: A randomised comparison of treatment sequelae in heated versus non-heated sectors of the chest wall hyperthermia	low	low	moderate	low	moderate	high
Linthorst, 2013	Re-irradiation and hyperthermia after surgery for recurrent breast cancer	low	low	moderate	low	low	low
Oldenborg, 2015	Reirradiation and hyperthermia for irresectable locoregional recurrent breast cancer in previously irradiated area: Size matters	low	low	moderate	low	low	low
Yahara, 2015	Definitive radiotherapy plus regional hyperthermia for high-risk and very high-risk prostate carcinoma: Thermal parameters correlated with biochemical relapse-free survival	low	low	low	low	low	low
Ohguri, 2018	Relationships between thermal dose parameters and the efficacy of definitive chemoradiotherapy plus regional hyperthermia in the treatment of locally advanced cervical cancer: data from a multicentre randomised clinical trial	low	low	low	low	low	low
Kroesen, 2019	The Effect of the Time Interval Between Radiation and Hyperthermia on Clinical Outcome in 400 Locally Advanced Cervical Carcinoma Patients	low	low	low	low	low	low
Datta, 2021	Quantification of thermal dose in moderate clinical hyperthermia with radiotherapy: a relook using temperature–time area under the curve (AUC)	moderate	low	moderate	low	low	low
﻿Nakahara, 2022	Intensity-Modulated Radiotherapy with Regional Hyperthermia for High-Risk Localized Prostate Carcinoma	low	low	low	low	low	low
Schem, 2022	﻿Long-Term Outcome in a Phase II Study of Regional Hyperthermia Added to Preoperative Radiochemotherapy in Locally Advanced and Recurrent Rectal Adenocarcinomas	low	low	low	low	low	low

## Sheet: Supplementary Table S3
Supplementary Table S3: Characteristics from studies included in the review.
Author, year	Title	Tumour	Number of patients	RT dose (Gy)	Chemotherapy (yes/no)	HT treatment	HT system	HT treatment session duration (min)	Number of HT sessions/week	Number of HT sessions/patient	Sequence of treatments	Time interval between treatments (min)	Thermometry	Thermometry technology	Invasive thermometry placement	Temperature acquisition	Temperature acquisition rate (min)	Number of invasive probes	Number of invasive sensors	Number of superficial sensors	Outcome	Toxicity	Tmin (℃)	Tmean (℃)	Tmax (℃)	T90 (℃)	CEM43 (min)
Luk, 1981	Clinical experiences with local microwave hyperthermia	superficial	38	21	no	superficial	MW	60	[3]	9	HT after RT/CT	[0-30]	invasive and superficial	thermistor	intratumour		[0-1]				1	1			42.9
Arcangeli, 1985	Tumour response to heat and radiation: Prognostic variables in the treatment of neck node metastases from head and neck cancer	H&N	38	55	no	superficial	MW	45	[3]	7			invasive	thermocouple	intratumour		[>1-5]	1	1		1	0
van der Zee, 1985	Clinically derived dose effect relationship for hyperthermia given in combination with low dose radiotherapy	superficial	36	20.9	no	superficial	combination	60	[1-2]	6.5	HT after RT/CT	[>30-60]	invasive and superficial	combination	intratumour		[>1-5]	3			1						6.3
Sapozink, 1986	Regional hyperthermia for clinically advanced deep-seated pelvic malignancy	pelvic	43		no	deep	RF	30	[1-2]	4	HT before RT/CT	[0-30]	invasive	thermistor	intraluminal						0						3.7
Sapozink, 1986	Abdominal regional hyperthermia with an annular phased array	pelvic	28	15	no	deep	RF	30	[1-2]	4	HT before RT/CT	[0-30]	invasive	thermistor							0
Arcangeli, 1987	Radiotherapy and hyperthermia. Analysis of clinical results and identification of prognostic variables	various	17	35	no	superficial	MW	38	[1-2]		HT after RT/CT	[0-30]	invasive	thermocouple	intratumour						1
Gonzalez, 1988	Chestwall recurrences of breast cancer: Results of combined treatment with radiation and hyperthermia	breast	35	39	no	superficial	MW	60	[1-2]	6	HT after RT/CT	[0-30]	invasive and superficial	thermocouple	intratumour		[0-1]	2	4.5		1
Dragovic, 1989	Local superficial hyperthermia in combination with low-dose radiation therapy for palliation of locally recurrent breast carcinoma	breast	30	32	no	superficial	MW	60	[1-2]	8	HT after RT/CT	[0-30]	invasive and superficial	thermistor	intratumour						1	0
Leopold, 1989	Preoperative hyperthermia and radiation for soft tissue sarcomas: Advantage of two vs one hyperthermia treatments per week	sarcoma	17	50.2	no	superficial	MW	60	[1-2]	5.5	HT after RT/CT	[>30-60]	invasive and superficial	combination	intratumour		>5	1.7	22		0	0
Sannazzari, 1989	Results of hyperthermia, alone or combined with irradiation, in chest wall recurrences of breast cancer	breast	19	30	no	superficial	MW	38	[1-2]	8			invasive and superficial	fiberoptic	intratumour			2	4		1
Seegenschmiedt, 1989	Superficial chest wall recurrences of breast cancer: Prognostic treatment factors for combined radiation therapy and hyperthermia	breast	49	36.8	no	superficial	MW	45	[1-2]	8	HT after RT/CT	[0-30]	invasive and superficial	combination	intratumour				4		1	1
Myerson, 1990	Tumor control in long-term survivors following superficial hyperthermia	superficial	58		no	superficial	MW	45	[1-2]		HT after RT/CT	[0-30]	invasive					2.7	3.7		1
Kapp, 1990	Two or six hyperthermia treatments as an adjunct to radiation therapy yield similar tumor responses: results of a randomized trial	superficial	70	36	no	superficial	combination	45	[1-2]	4	HT after RT/CT	[>30-60]	invasive and superficial	combination	intratumour		>5		28.6		0		40.2	42.5	44.8
Kapp, 1991	Hyperthermia and radiation therapy of local-regional recurrent breast cancer: Prognostic factors for response and local control of diffuse or nodular tumors	breast	89	39.9	yes	superficial	combination	45	[1-2]	3.1	HT after RT/CT	[>30-60]	invasive and superficial	combination	intratumour		[>1-5]			30	1		40.3	42.4	44.6
Kapp, 1992	Thermoradiotherapy for residual microscopic cancer: elective or post-excisional hyperthermia and radiation therapy in the management of local-regional recurrent breast cancer	breast	89	42.4	no	superficial	MW	45	[1-2]	5.1	HT after RT/CT	[>30-60]	invasive and superficial	combination	other		[>1-5]		15.4	30	1	1	40.2	42.8	45.3
Leopold, 1992	Relationships among tumor temperature, treatment time, and histopathological outcome using preoperative hyperthermia with radiation in soft tissue sarcomas	sarcoma	48	48.7	no	superficial	combination	60	[1-2]	6	HT after RT/CT	[>30-60]	invasive and superficial	combination	intratumour		[>1-5]	1.6	19		1		37.7		44	39.5
Leopold, 1993	Cumulative minutes with T90 greater than tempindex is predictive of response of superficial malignancies to hyperthermia and radiation	superficial	111	47	no	superficial/deep	combination	60	[1-2]	5.6	HT after RT/CT	[>30-60]	invasive and superficial	combination	intratumour		>5		14		1	0
Bornstein, 1993	Local hyperthermia, radiation therapy, and chemotherapy in patients with local-regional recurrence of breast carcinoma	breast	29	49	yes	superficial	combination	60	[1-2]	5	HT before RT/CT	[>30-60]	invasive and superficial	combination	intratumour		[0-1]	2	6.4		0	0	38.7	41.2	43.5	38.6
Engin, 1993	Thermoradiation therapy for superficial malignant tumors	superficial	126	45	no	superficial	MW	60	[1-2]	5.5	HT after RT/CT	[0-30]	invasive and superficial	fiberoptic	intratumour			3.2	5.1	2	0	0
Engin, 1993	Randomized trial of one versus two adjuvant hyperthermia treatments per week in patients with superficial tumours	superficial	41	45	no	superficial	MW	60	[1-2]	6.4	HT after RT/CT	[0-30]	invasive and superficial	fiberoptic	intratumour			3.1	5.5	1	1	0
Engin, 1993	Hyperthermia and radiation in advanced malignant melanoma	melanoma	40	37	no	superficial	MW	60	[1-2]	6.6	HT after RT/CT	[0-30]	invasive and superficial		intratumour				3.2	2	1	0
Masunaga, 1994	Phase I/II trial of preoperative thermoradiotherapy in the treatment of urinary bladder cancer	bladder	49	24	no	deep	C	42.1	[1-2]	4	HT after RT/CT	[>30-60]	invasive	thermocouple	intraluminal		[0-1]	2			1			41.5
Hand, 1997	Analysis of thermal parameters obtained during Phase III trials of hyperthermia as an adjunct to radiotherapy in the treatment of breast carcinoma	breast	101	40	no	superficial	MW	60	[1-2]	4.5	HT after RT/CT	>60	invasive and superficial	combination	intratumour		[0-1]		10		1
Sherar, 1997	Relationship between thermal dose and outcome in thermoradiotherapy treatments for superficial recurrences of breast cancer: Data from a phase III trial	breast	120	51	no	superficial	MW	45	[1-2]	5	HT after RT/CT	[>30-60]	invasive and superficial		intratumour		[>1-5]		8	6	1
Lee, 1998	Superficial hyperthermia and irradiation for recurrent breast carcinoma of the chest wall: Prognostic factors in 196 tumors	breast	151	40	no	superficial	combination	45	[1-2]	8	HT after RT/CT	[>30-60]	invasive and superficial	combination	interstitial		>5	2.8			1						14.1
Sneed, 1998	Survival benefit of hyperthermia in a prospec- tive randomized trial of brachytherapy boost hyperthermia for glioblastoma multiforme	H&N	40	60	no	superficial	MW	30		1.5	HT before and after RT/CT	[0-30]	invasive	fiberoptic	interstitial		>5	1.5	5		0
Myerson, 1999	Simultaneous superficial hyperthermia and external radiotherapy: Report of thermal dosimetry and tolerance to treatment	superficial	44	30	no	superficial	combination	60	[1-2]	3.5	simultaneous	[0-30]	invasive and superficial	combination	intratumour			2.3	6	4.4	0	0
van der Zee, 1999	Reirradiation combined with hyperthermia in recurrent breast cancer results in a worthwhile local palliation	breast	134	24	no	superficial	MW	60	[1-2]		HT after RT/CT	[>30-60]	invasive and superficial	combination	interstitial		[>1-5]		4.8	11.7	1	0			43.2	40.2	10.7
Rau, 2000	Preoperative radiochemotherapy in locally advanced or recurrent rectal cancer: Regional radiofrequency hyperthermia correlates with clinical parameters	rectum	55	45	yes	deep	RF	60	[1-2]	4.8	HT before RT/CT	[0-30]	invasive	thermistor	intraluminal		>5				1	0			41.5	40.4
Maguire, 2001	A phase II trial testing the thermal dose parameter CEM43T90 as a predictor of response in soft tissue sarcomas treated with pre-operative thermoradiotherapy	sarcoma	35	50	no	deep	RF	90	[1-2]	10			invasive and superficial	fiberoptic	intratumour				12		0	0					7.3
Hurwitz, 2002	Association of rectal toxicity with thermal dose parameters in treatment of locally advanced prostate cancer with radiation and hyperthermia	prostate	33	67	no	deep	US	60		2	HT before RT/CT	[>30-60]	invasive	thermocouple	interstitial		[0-1]	3	21			1	40		42.4
Li, 2004	Local hyperthermia combined with external irradiation for regional recurrent breast carcinoma	breast	73	50.5	no	superficial	combination	45	[1-2]	4.5	HT after RT/CT	[>30-60]	invasive	thermocouple	intratumour						0						8.4
Hurwitz, 2005	Hyperthermia combined with radiation in treatment of locally advanced prostate cancer is associated with a favourable toxicity profile	prostate	37	67	no	deep	US	60		2	HT before RT/CT	[>30-60]	invasive	thermocouple	interstitial		[0-1]	3	21			1	40.1	41.2	42.5		14.3
Jones, 2005	Randomized trial of hyperthermia and radiation for superficial tumors	superficial	122	55	no	superficial	MW	90	[1-2]	10			invasive and superficial	fiberoptic	intratumour		[>1-5]				1						5.05
Franckena, 2009	Hyperthermia dose-effect relationship in 420 patients with cervical cancer treated with combined radiotherapy and hyperthermia	cervical	420	48.2	no	deep	RF	90	[1-2]	5			invasive	thermistor	intraluminal		[>1-5]	3			1	1
Gabriele, 2009	Radio hyperthermia for re-treatment of superficial tumour	various	51	31.8	no	superficial	MW	30	[1-2]	5	HT after RT/CT	[0-30]	invasive and superficial		intratumour			1			1		39.3	41.4	42
de Bruijne, 2010	Evaluation of CEM43CT90 thermal dose in superficial hyperthermia: A retrospective analysis	breast	72		no	superficial	MW	60	[1-2]		HT after RT/CT		invasive and superficial	fiberoptic	interstitial			4			0						7.4
Oldenborg, 2010	Elective re-irradiation and hyperthermia following resection of persistent locoregional recurrent breast cancer: A retrospective study	breast	78	32	no	superficial	MW	60	[1-2]	4	HT after RT/CT	[>30-60]	invasive and superficial		other						0					40.2
Linthorst, 2012	The tolerance of reirradiation and hyperthermia in breast cancer patients with reconstructions	breast	36	32	no	superficial	MW	60	[1-2]	6	HT after RT/CT	[>30-60]	invasive and superficial	fiberoptic	interstitial		[0-1]	4	10			0		41.0	43.3	39.5	15
Varma, 2012	Simultaneous radiotherapy and superficial hyperthermia for high-risk breast carcinoma: A randomised comparison of treatment sequelae in heated versus non-heated sectors of the chest wall hyperthermia	breast	57	57	no	superficial	US	60	[1-2]	6	simultaneous	[0-30]	invasive and superficial	thermocouple	interstitial		[0-1]					0					4.58
Linthorst, 2013	Re-irradiation and hyperthermia after surgery for recurrent breast cancer	breast	198	32	no	superficial	MW	60	[1-2]	4.4	HT after RT/CT		invasive and superficial	fiberoptic	interstitial		[0-1]		11			1		41.2	43.6	39.8
Oldenborg, 2015	Reirradiation and hyperthermia for irresectable locoregional recurrent breast cancer in previously irradiated area: Size matters	breast	414	32.7	no	superficial	combination	60	[1-2]	5	HT after RT/CT	[>30-60]	invasive								0	0			43.9	39.7	5.4
Yahara, 2015	Definitive radiotherapy plus regional hyperthermia for high-risk and very high-risk prostate carcinoma: Thermal parameters correlated with biochemical relapse-free survival	prostate	151	70	no	deep	C	50	[1-2]	5	HT after RT/CT		invasive	thermocouple	intraluminal			1	4		1					40	1.1
Ohguri, 2018	Relationships between thermal dose parameters and the efficacy of definitive chemoradiotherapy plus regional hyperthermia in the treatment of locally advanced cervical cancer: data from a multicentre randomised clinical trial	cervical	47	56.5	yes	deep	C	50	[1-2]	5	HT after RT/CT	[0-30]	invasive	thermocouple	intraluminal		[>1-5]	1	4		1	0				38.9	3.31
Kroesen, 2019	The Effect of the Time Interval Between Radiation and Hyperthermia on Clinical Outcome in 400 Locally Advanced Cervical Carcinoma Patients	cervical	400		no	deep	RF	90	[1-2]	5	HT after RT/CT		invasive	combination	intraluminal		[>1-5]	3			1	0					14.5
Datta, 2021	Quantification of thermal dose in moderate clinical hyperthermia with radiotherapy: a relook using temperature–time area under the curve (AUC)	bladder	18	49.2	no	deep	RF	90	[1-2]	4.2	HT before RT/CT	[0-30]	invasive and superficial		intraluminal		[0-1]	1			1		36.7	40.5	42.1		7.5
﻿Nakahara, 2022	Intensity-Modulated Radiotherapy with Regional Hyperthermia for High-Risk Localized Prostate Carcinoma	prostate	70	76	no	deep	C	50	[1-2]	5	HT after RT/CT		invasive	thermocouple	intraluminal			1	4		1					40.4
Schem, 2022	Long-Term Outcome in a Phase II Study of Regional Hyperthermia Added to Preoperative Radiochemotherapy in Locally Advanced and Recurrent Rectal Adenocarcinomas	rectum	50	54	yes	deep	RF	90	[1-2]	5.4	HT after RT/CT		invasive	thermistor	intratumour and intraluminal						1		39.1	39.9	40.6	39.4
*empty cells mean not reported
							MW: microwave				HT: hyperthermia
							US: ultrasound				RT: radiotherapy
							RF: radiofrequency				CT: chemotherapy
							C: capacitive
